# Supplementary material for: Exploring Chlamydia trachomatis screening in Shenzhen: a cost-effective sample pooling strategy for pre-marital and pre-pregnancy populations
Source: Front Public Health. 2025 Dec 5;13:1697573. doi: 10.3389/fpubh.2025.1697573 (PMC12714962; doi:10.3389/fpubh.2025.1697573)
Supplement: Supplementary file 1 [file Table_1.XLSX]

## Sheet: 混检结果汇总
Sample Number	Negative sample number					Pooling samples number	Pooling result（Ct）	Single-sample retest Ct values	Single-sample initial Ct value	ΔCt	Notes
P1	N1-1	N1-2	N1-3	N1-4	N1-5	PN1	25.9	24.6	26	1.3
P2	N2-1	N2-2	N2-3	N2-4	N2-5	PN2	31.7	28.5	26.4	3.2
P3	N3-1	N3-2	N3-3	N3-4	N3-5	PN3	29.4	26.1	27.1	3.3
P4	N4-1	N4-2	N4-3	N4-4	N4-5	PN4				0	Not involved in testing
P5	N5-1	N5-2	N5-3	N5-4	N5-5	PN5	27.8	26.2	27.9	1.6
P6	N6-1	N6-2	N6-3	N6-4	N6-5	PN6	29.9	27	28.2	2.9
P7	N7-1	N7-2	N7-3	N7-4	N7-5	PN7	29.9	27.8	28.9	2.1
P8	N8-1	N8-2	N8-3	N8-4	N8-5	PN8	30.4	27.4	28.9	3
P9	N9-1	N9-2	N9-3	N9-4	N9-5	PN9	30.9	28.3	29.7	2.6
P10	N10-1	N10-2	N10-3	N10-4	N10-5	PN10	31.3	28	29.7	3.3
P11	N11-1	N11-2	N11-3	N11-4	N11-5	PN11	31.5	28	30	3.5
P12	N12-1	N12-2	N12-3	N12-4	N12-5	PN12	30.7	28.3	30	2.4
P13	N13-1	N13-2	N13-3	N13-4	N13-5	PN13	30.6	28	30.1	2.6
P14	N14-1	N14-2	N14-3	N14-4	N14-5	PN14	32.2	28.7	30.4	3.5
P15	N15-1	N15-2	N15-3	N15-4	N15-5	PN15	31	28.5	30.2	2.5
P16	N16-1	N16-2	N16-3	N16-4	N16-5	PN16	32.6	29.8	30.2	2.8
P17	N17-1	N17-2	N17-3	N17-4	N17-5	PN17	28.2	25.3	30.2	2.9
P18	N18-1	N18-2	N18-3	N18-4	N18-5	PN18	32.1	29.9	30.3	2.2
P19	N19-1	N19-2	N19-3	N19-4	N19-5	PN19	31.5	28.9	30.4	2.6
P20	N20-1	N20-2	N20-3	N20-4	N20-5	PN20				0	Not involved in testing
P21	N21-1	N21-2	N21-3	N21-4	N21-5	PN21	31.9	28.7	30.4	3.2
P22	N22-1	N22-2	N22-3	N22-4	N22-5	PN22	32.8	30.2	30.5	2.6
P23	N23-1	N23-2	N23-3	N23-4	N23-5	PN23	32.7	30	30.6	2.7
P24	N24-1	N24-2	N24-3	N24-4	N24-5	PN24	32.9	30	30.6	2.9
P25	N25-1	N25-2	N25-3	N25-4	N25-5	PN25	32.3	29.9	30.6	2.4
P26	N26-1	N26-2	N26-3	N26-4	N26-5	PN26	30.8	28.7	30.8	2.1
P27	N27-1	N27-2	N27-3	N27-4	N27-5	PN27	32.5	30.5	30.8	2
P28	N28-1	N28-2	N28-3	N28-4	N28-5	PN28	34.3	30.7	30.8	3.6
P29	N29-1	N29-2	N29-3	N29-4	N29-5	PN29	32.6	27.8	31.4	4.8
P30	N30-1	N30-2	N30-3	N30-4	N30-5	PN30	31.5	28.3	30.9	3.2
P31	N31-1	N31-2	N31-3	N31-4	N31-5	PN31	32.6	28.9	31	3.7
P32	N32-1	N32-2	N32-3	N32-4	N32-5	PN32	35.7	32.9	31	2.8
P33	N33-1	N33-2	N33-3	N33-4	N33-5	PN33	31.9	29	31.3	2.9
P34	N34-1	N34-2	N34-3	N34-4	N34-5	PN34	31.2	29.5	31	1.7
P35	N35-1	N35-2	N35-3	N35-4	N35-5	PN35	32.2	29.6	31.2	2.6
P36	N36-1	N36-2	N36-3	N36-4	N36-5	PN36	32.1	30.8	31.3	1.3
P37	N37-1	N37-2	N37-3	N37-4	N37-5	PN37	32.8	30	31.3	2.8
P38	N38-1	N38-2	N38-3	N38-4	N38-5	PN38	32.6	29	31.4	3.6
P39	N39-1	N39-2	N39-3	N39-4	N39-5	PN39	29.7	27.7	31.7	2
P40	N40-1	N40-2	N40-3	N40-4	N40-5	PN40	33	30.1	31.7	2.9
P41	N41-1	N41-2	N41-3	N41-4	N41-5	PN41	35.5	31.6	31.7	3.9
P42	N42-1	N42-2	N42-3	N42-4	N42-5	PN42	30.9	28.8	31.8	2.1
P43	N43-1	N43-2	N43-3	N43-4	N43-5	PN43	34.5	30.6	31.8	3.9
P44	N44-1	N44-2	N44-3	N44-4	N44-5	PN44	31.1	28.8	31.9	2.3
P45	N45-1	N45-2	N45-3	N45-4	N45-5	PN45	33.9	30.6	31.9	3.3
P46	N46-1	N46-2	N46-3	N46-4	N46-5	PN46	34	30.5	32	3.5
P47	N47-1	N47-2	N47-3	N47-4	N47-5	PN47	33.1	29.4	32	3.7
P48	N48-1	N48-2	N48-3	N48-4	N48-5	PN48	34.6	31.7	32.1	2.9
P49	N49-1	N49-2	N49-3	N49-4	N49-5	PN49	33	30.1	32.2	2.9
P50	N50-1	N50-2	N50-3	N50-4	N50-5	PN50	34.7	31.5	32.2	3.2
P51	N51-1	N51-2	N51-3	N51-4	N51-5	PN51	35	31.9	32.3	3.1
P52	N52-1	N52-2	N52-3	N52-4	N52-5	PN52	35.9	32.7	32.3	3.2
P53	N53-1	N53-2	N53-3	N53-4	N53-5	PN53	34	30.9	32.4	3.1
P54	N54-1	N54-2	N54-3	N54-4	N54-5	PN54	33.8	30.8	32.4	3
P55	N55-1	N55-2	N55-3	N55-4	N55-5	PN55	35.4	32.2	32.5	3.2
P56	N56-1	N56-2	N56-3	N56-4	N56-5	PN56	33.8	30.8	32.5	3
P57	N57-1	N57-2	N57-3	N57-4	N57-5	PN57	34.4	33.5	32.5	0.9
P58	N58-1	N58-2	N58-3	N58-4	N58-5	PN58	33.9	30.7	32.6	3.2
P59	N59-1	N59-2	N59-3	N59-4	N59-5	PN59	35.2	32.9	32.6	2.3
P60	N60-1	N60-2	N60-3	N60-4	N60-5	PN60	34.3	30.9	32.7	3.4
P61	N61-1	N61-2	N61-3	N61-4	N61-5	PN61	35	33.3	32.8	1.7
P62	N62-1	N62-2	N62-3	N62-4	N62-5	PN62	31.4	31.5	32.9	0.1
P63	N63-1	N63-2	N63-3	N63-4	N63-5	PN63	35.4	31.4	32.9	4
P64	N64-1	N64-2	N64-3	N64-4	N64-5	PN64	35.4	33	32.9	2.4
P65	N65-1	N65-2	N65-3	N65-4	N65-5	PN65	34.8	33.3	33.1	1.5
P66	N66-1	N66-2	N66-3	N66-4	N66-5	PN66	35.1	30.9	33.1	4.2
P67	N67-1	N67-2	N67-3	N67-4	N67-5	PN67	33.7	31	33.2	2.7
P68	N68-1	N68-2	N68-3	N68-4	N68-5	PN68	36.3	33	33.2	3.3
P69	N69-1	N69-2	N69-3	N69-4	N69-5	PN69	35.2	33.1	33.4	2.1
P70	N70-1	N70-2	N70-3	N70-4	N70-5	PN70	34.7	31.9	33.4	2.8
P71	N71-1	N71-2	N71-3	N71-4	N71-5	PN71	35.4	32.5	33.4	2.9
P72	N72-1	N72-2	N72-3	N72-4	N72-5	PN72	37.5	33.6	33.5	3.9
P73	N73-1	N73-2	N73-3	N73-4	N73-5	PN73	34.2	31.7	33.5	2.5
P74	N74-1	N74-2	N74-3	N74-4	N74-5	PN74	32.3	30.3	33.5	2
P75	N75-1	N75-2	N75-3	N75-4	N75-5	PN75	34.3	31.8	33.6	2.5
P76	N76-1	N76-2	N76-3	N76-4	N76-5	PN76	36.5	33.2	33.6	3.3
P77	N77-1	N77-2	N77-3	N77-4	N77-5	PN77	34.5	32	33.6	2.5
P78	N78-1	N78-2	N78-3	N78-4	N78-5	PN78	33.6	32.4	33.6	1.2
P79	N79-1	N79-2	N79-3	N79-4	N79-5	PN79	36.7	33.2	33.7	3.5
P80	N80-1	N80-2	N80-3	N80-4	N80-5	PN80	36.1	32.9	33.7	3.2
P81	N81-1	N81-2	N81-3	N81-4	N81-5	PN81	35.8	32.5	33.8	3.3
P82	N82-1	N82-2	N82-3	N82-4	N82-5	PN82	35.9	34.2	33.8	1.7
P83	N83-1	N83-2	N83-3	N83-4	N83-5	PN83	32.9	29.4	33.9	3.5
P84	N84-1	N84-2	N84-3	N84-4	N84-5	PN84	37.7	36	34	1.7
P85	N85-1	N85-2	N85-3	N85-4	N85-5	PN85	37.6	34.6	34.1	3
P86	N86-1	N86-2	N86-3	N86-4	N86-5	PN86	35.8	32.4	34.2	3.4
P87	N87-1	N87-2	N87-3	N87-4	N87-5	PN87	36.2	33.4	34.3	2.8
P88	N88-1	N88-2	N88-3	N88-4	N88-5	PN88	36.9	33.1	34.3	3.8
P89	N89-1	N89-2	N89-3	N89-4	N89-5	PN89	37.5	35	34.3	2.5
P90	N90-1	N90-2	N90-3	N90-4	N90-5	PN90	37	32.8	34.3	4.2
P91	N91-1	N91-2	N91-3	N91-4	N91-5	PN91	35.2	32.9	34.4	2.3
P92	N92-1	N92-2	N92-3	N92-4	N92-5	PN92	37.4	34.8	34.5	2.6
P93	N93-1	N93-2	N93-3	N93-4	N93-5	PN93	37.2	34.9	34.5	2.3
P94	N94-1	N94-2	N94-3	N94-4	N94-5	PN94	35.3	32.9	34.6	2.4
P95	N95-1	N95-2	N95-3	N95-4	N95-5	PN95	36.5	33.5	34.6	3
P96	N96-1	N96-2	N96-3	N96-4	N96-5	PN96	35.4	32	34.7	3.4
P97	N97-1	N97-2	N97-3	N97-4	N97-5	PN97	35.2	31.4	34.7	3.8
P98	N98-1	N98-2	N98-3	N98-4	N98-5	PN98	36.1	32.8	34.8	3.3
P99	N99-1	N99-2	N99-3	N99-4	N99-5	PN99	36.9	34.3	34.8	2.6
P100	N100-1	N100-2	N100-3	N100-4	N100-5	PN100	35.6	32.8	34.8	2.8
P101	N101-1	N101-2	N101-3	N101-4	N101-5	PN101	34.2	32.4	34.8	1.8
P102	N102-1	N102-2	N102-3	N102-4	N102-5	PN102	36.5	32.7	34.8	3.8
P103	N103-1	N103-2	N103-3	N103-4	N103-5	PN103	35	32.9	34.8	2.1
P104	N104-1	N104-2	N104-3	N104-4	N104-5	PN104	40.1	35.8	34.9	4.3
P105	N105-1	N105-2	N105-3	N105-4	N105-5	PN105	37.9	34.9	35	3
P106	N106-1	N106-2	N106-3	N106-4	N106-5	PN106	37	34.8	35	2.2
P107	N107-1	N107-2	N107-3	N107-4	N107-5	PN107	35.3	33.3	35	2
P108	N108-1	N108-2	N108-3	N108-4	N108-5	PN108	37.2	35.2	35	2
P109	N109-1	N109-2	N109-3	N109-4	N109-5	PN109	36.7	34.5	35.2	2.2
P110	N110-1	N110-2	N110-3	N110-4	N110-5	PN110	37.2	33.4	35.1	3.8
P111	N111-1	N111-2	N111-3	N111-4	N111-5	PN111	36.7	34.6	35.2	2.1
P112	N112-1	N112-2	N112-3	N112-4	N112-5	PN112	35.1	32.3	35.4	2.8
P113	N113-1	N113-2	N113-3	N113-4	N113-5	PN113	39.2	35.7	35.4	3.5
P114	N114-1	N114-2	N114-3	N114-4	N114-5	PN114	36.7	35.8	35.5	0.9
P115	N115-1	N115-2	N115-3	N115-4	N115-5	PN115	36	33.5	35.6	2.5
P116	N116-1	N116-2	N116-3	N116-4	N116-5	PN116	38.3	35.3	35.6	3
P117	N117-1	N117-2	N117-3	N117-4	N117-5	PN117	35.9	33.9	35.7	2
P118	N118-1	N118-2	N118-3	N118-4	N118-5	PN118	37.8	34.7	35.7	3.1
P119	N119-1	N119-2	N119-3	N119-4	N119-5	PN119	36.9	35	35.7	1.9
P120	N120-1	N120-2	N120-3	N120-4	N120-5	PN120	37.7	34.9	35.7	2.8
P121	N121-1	N121-2	N121-3	N121-4	N121-5	PN121	38.5	34.7	35.8	3.8
P122	N122-1	N122-2	N122-3	N122-4	N122-5	PN122	38	34.9	35.8	3.1
P123	N123-1	N123-2	N123-3	N123-4	N123-5	PN123	38	34.2	35.8	3.8
P124	N124-1	N124-2	N124-3	N124-4	N124-5	PN124	37.6	35.7	35.9	1.9
P125	N125-1	N125-2	N125-3	N125-4	N125-5	PN125	38.3	36.3	36	2
P126	N126-1	N126-2	N126-3	N126-4	N126-5	PN126	37	33.3	36	3.7
P127	N127-1	N127-2	N127-3	N127-4	N127-5	PN127	37.4	34.6	36	2.8
P128	N128-1	N128-2	N128-3	N128-4	N128-5	PN128	34.7	31.7	36.1	3
P129	N129-1	N129-2	N129-3	N129-4	N129-5	PN129	36.9	35.1	36.2	1.8
P130	N130-1	N130-2	N130-3	N130-4	N130-5	PN130	34.8	31.8	36.3	3
P131	N131-1	N131-2	N131-3	N131-4	N131-5	PN131	37.2	34.4	36.3	2.8
P132	N132-1	N132-2	N132-3	N132-4	N132-5	PN132	37.7	34.7	36.3	3
P133	N133-1	N133-2	N133-3	N133-4	N133-5	PN133	39	35.3	36.4	3.7
P134	N134-1	N134-2	N134-3	N134-4	N134-5	PN134	39.6	36.3	36.6	3.3
P135	N135-1	N135-2	N135-3	N135-4	N135-5	PN135	36.6	33.3	36.6	3.3
P136	N136-1	N136-2	N136-3	N136-4	N136-5	PN136	37.9	35.8	36.7	2.1
P137	N137-1	N137-2	N137-3	N137-4	N137-5	PN137	36.8	33.6	36.7	3.2
P138	N138-1	N138-2	N138-3	N138-4	N138-5	PN138	37.7	35.7	36.7	2
P139	N139-1	N139-2	N139-3	N139-4	N139-5	PN139	37.8	35.6	36.7	2.2
P140	N140-1	N140-2	N140-3	N140-4	N140-5	PN140	39.3	36.5	36.8	2.8
P141	N141-1	N141-2	N141-3	N141-4	N141-5	PN141	36.9	37.5	36.8	0.6
P142	N142-1	N142-2	N142-3	N142-4	N142-5	PN142	38.9	35.7	36.9	3.2
P143	N143-1	N143-2	N143-3	N143-4	N143-5	PN143	36.8	35.1	36.9	1.7
P144	N144-1	N144-2	N144-3	N144-4	N144-5	PN144	36.8	32.9	36.9	3.9
P145	N145-1	N145-2	N145-3	N145-4	N145-5	PN145	36.2	34	37	2.2
P146	N146-1	N146-2	N146-3	N146-4	N146-5	PN146	37.3	34.5	37	2.8
P147	N147-1	N147-2	N147-3	N147-4	N147-5	PN147	38.9	36.5	37.1	2.4
P148	N148-1	N148-2	N148-3	N148-4	N148-5	PN148	38	35.3	37.2	2.7
P149	N149-1	N149-2	N149-3	N149-4	N149-5	PN149	34.6	33.1	37.2	1.5
P150	N150-1	N150-2	N150-3	N150-4	N150-5	PN150	36.4	36.2	37.4	0.2
P151	N151-1	N151-2	N151-3	N151-4	N151-5	PN151	39.9	36	37.4	3.9
P152	N152-1	N152-2	N152-3	N152-4	N152-5	PN152	38.4	34.8	37.4	3.6
P153	N153-1	N153-2	N153-3	N153-4	N153-5	PN153	38.6	36.4	37.5	2.2
P154	N154-1	N154-2	N154-3	N154-4	N154-5	PN154	37.3	34.4	37.5	2.9
P155	N155-1	N155-2	N155-3	N155-4	N155-5	PN155	Negative/38.7	36.9	37.5	1.8	Pooling sample initially tested negative and retested with a Ct value of 38.7
P156	N156-1	N156-2	N156-3	N156-4	N156-5	PN156	34.6	32.5	37.5	2.1
P157	N157-1	N157-2	N157-3	N157-4	N157-5	PN157	Negative/39.2	36.6	37.6	2.6	Pooling sample initially tested negative and retested with a Ct value of 39.2
P158	N158-1	N158-2	N158-3	N158-4	N158-5	PN158	36.9	35.8	37.8	1.1
P159	N159-1	N159-2	N159-3	N159-4	N159-5	PN159	36.8	39	37.8	2.2
P160	N160-1	N160-2	N160-3	N160-4	N160-5	PN160	Negative/39.1	36.4	37.8	2.7	Pooling sample initially tested negative and retested with a Ct value of 39.1
P161	N161-1	N161-2	N161-3	N161-4	N161-5	PN161	37.1	36.4	37.9	0.7
P162	N162-1	N162-2	N162-3	N162-4	N162-5	PN162	34.5	32.8	38	1.7
P163	N163-1	N163-2	N163-3	N163-4	N163-5	PN163	37.8	39.6	38.1	1.8
P164	N164-1	N164-2	N164-3	N164-4	N164-5	PN164	35.2	32.7	38.1	2.5
P165	N165-1	N165-2	N165-3	N165-4	N165-5	PN165	34.1	32.7	38.1	1.4
P166	N166-1	N166-2	N166-3	N166-4	N166-5	PN166	Negative/38.7	37.9	38.1		Pooling sample initially tested negative; Ct value of 36.9 was measured by replacing the negative media
P167	N167-1	N167-2	N167-3	N167-4	N167-5	PN167	36	33.1	38.1	2.9
P168	N168-1	N168-2	N168-3	N168-4	N168-5	PN168	38.8	37.9	38.1	0.9
P169	N169-1	N169-2	N169-3	N169-4	N169-5	PN169	Negative	36.9	38.2		Pooling sample initially tested negative; Negative after replacement of negative media
P170	N170-1	N170-2	N170-3	N170-4	N170-5	PN170	38.3	36.4	38.2	1.9
P171	N171-1	N171-2	N171-3	N171-4	N171-5	PN171	39	35.6	38.2	3.4
P172	N172-1	N172-2	N172-3	N172-4	N172-5	PN172	39.5	38.5	38.3	1
P173	N173-1	N173-2	N173-3	N173-4	N173-5	PN173	37.8	35.9	38.4	1.9
P174	N174-1	N174-2	N174-3	N174-4	N174-5	PN174	38.5	35.4	38.4	3.1
P175	N175-1	N175-2	N175-3	N175-4	N175-5	PN175	Negative	Negative/39.7	38.7		Single-sample was initially negative, retested with a CT value of 39.7；pooling sample was initially negative and negative after changing the negative media
P176	N176-1	N176-2	N176-3	N176-4	N176-5	PN176	40.1	38.4	38.8	1.7
P177	N177-1	N177-2	N177-3	N177-4	N177-5	PN177	37	37.4	38.9	0.4
P178	N178-1	N178-2	N178-3	N178-4	N178-5	PN178	Negative	Negative	39		Both tests were negative
P179	N179-1	N179-2	N179-3	N179-4	N179-5	PN179	38.3	36.6	39	1.7
P180	N180-1	N180-2	N180-3	N180-4	N180-5	PN180	38.9	39.2	39	0.3
P181	N181-1	N181-2	N181-3	N181-4	N181-5	PN181	39	37.8	39.2	1.2
P182	N182-1	N182-2	N182-3	N182-4	N182-5	PN182	Negative	38.8	39.3		pooling sample was initially negative and negative after changing the negative media
P183	N183-1	N183-2	N183-3	N183-4	N183-5	PN183	38.2	37.1	39.5	1.1
P184	N184-1	N184-2	N184-3	N184-4	N184-5	PN184	38.6	38.5	39.5	0.1
P185	N185-1	N185-2	N185-3	N185-4	N185-5	PN185	Negative	Negative	39.7		Both tests were negative
P186	N186-1	N186-2	N186-3	N186-4	N186-5	PN186	37.1	38.1	40.2	1
